# Supplementary material for: Breaking the Vicious Cycle? A Systematic Review of Interventions Targeting Both Falls and Fear of Falling in Older Adults
Source: Geriatrics (Basel). 2026 Jun 16;11(3):72. doi: 10.3390/geriatrics11030072 (PMC13299663; doi:10.3390/geriatrics11030072)
Supplement: Supplementary file 1 [file geriatrics-11-00072-s001.zip]

Archive with 1 entries (1 files):
- geriatrics-4326363-supplementary.pdf
